# Supplementary material for: Amygdalin Alleviates DSS-Induced Colitis by Restricting Cell Death and Inflammatory Response, Maintaining the Intestinal Barrier, and Modulating Intestinal Flora
Source: Cells. 2024 Mar 3;13(5):444. doi: 10.3390/cells13050444 (PMC10931221; doi:10.3390/cells13050444)
Supplement: Supplementary file 1 [file cells-13-00444-s001.zip]

Archive with 1 entries (1 files):
- cells-2854801-supplementary.pdf
